# Supplementary material for: Hydroxytyrosol–Donepezil Hybrids Play a Protective Role in an In Vitro Induced Alzheimer’s Disease Model and in Neuronal Differentiated Human SH-SY5Y Neuroblastoma Cells
Source: Int J Mol Sci. 2023 Aug 30;24(17):13461. doi: 10.3390/ijms241713461 (PMC10488223; doi:10.3390/ijms241713461)
Supplement: Supplementary file 1 [file ijms-24-13461-s001.zip]

Archive with 1 entries (1 files):
- ijms-2561805-supplementary.pdf
